# Supplementary material for: Genome-Wide Patterns of Homozygosity and Relevant Characterizations on the Population Structure in Piétrain Pigs
Source: Genes (Basel). 2020 May 21;11(5):577. doi: 10.3390/genes11050577 (PMC7291003; doi:10.3390/genes11050577)
Supplement: Supplementary file 1 [file genes-11-00577-s001.zip]

Archive with 4 entries (4 files):
- genes-743076-supplementary-final/Fig.S1.docx
- genes-743076-supplementary-final/Table.S1.xlsx
- genes-743076-supplementary-final/Table.S2.docx
- genes-743076-supplementary-final/Table.S3.docx
