# Supplementary material for: Genome-Wide Patterns of Homozygosity and Relevant Characterizations on the Population Structure in Piétrain Pigs
Source: Genes (Basel). 2020 May 21;11(5):577. doi: 10.3390/genes11050577 (PMC7291003; doi:10.3390/genes11050577)
Supplement: Supplementary file 1 [file genes-11-00577-s001.zip › genes-743076-supplementary-final/Table.S1.xlsx]

## Sheet: Table.S1
Table.S1 Pedigree record in Piétrain pig
ID	Sire	Sow			Generation	Number	Missing
05401382	03040073	03040010			PS sire	34	0
04400475	03040021	03040058			PS sow	126	0
05400941	03040074	03040054			GP sire	29	0
04400833	03040074	03040032			GP sow	93	0
04400387	03040074	03040032			GGP sire	22	0
04400164	03040027	03040004			GGP sow	59	0
05400948	03040073	03040005			GGGP sire	10	20 individuals have complete records, 625 individuals have portions of records, 276 individuals miss records
05400907	03040028	030A0035			GGGP sow	23	20 individuals have complete records, 625 individuals have portions of records, 276 individuals miss records
04400011	03040074	03040042
04400015	03040022	03040002
04400320	03040023	03040051
04400335	03040025	03040046
04400030	03040073	03040049
05401395	03040069	03040058
04400379	03040074	03040038
05401203	03040069	03040038
05400788	03040069	03040033
05401868	03040023	03040014
05401863	03040023	03040014
05400731	03040028	03040052
04400380	03040074	03040038
04400249	03040023	03040014
04400111	03040022	03040037
04400370	03040074	03040002
04400871	03040069	03040036
04400875	03040021	03040003
04400817	03040021	030A0035
04400244	03040023	03040059
04400838	03040074	03040032
04400804	03040073	03040045
04400862	03040023	03040007
04400327	03040077	03040058
04400069	03040074	03040056
05400958	03040028	03040045
05401207	03040069	03040038
04400497	03040023	03040013
04400850	03040073	03040063
04400314	03040023	03040051
04400857	03040023	03040007
04400398	03040073	03040056
05400951	03040073	03040005
04400606	03040023	03040019
04400818	03040021	030A0035
05401291	03040069	03040012
05400714	03040074	03040000
05400758	03040074	04400109
04400179	03040069	03040057
05401398	03040069	03040058
04400132	03040073	03040007
04400002	03040074	03040042
05401269	03040025	03040007
05401485	03040025	03040020
04400865	03040069	03040006
04400302	03040025	03040018
04400257	03040028	03040015
04400888	03040021	03040033
04400405	03040023	03040005
04400360	03040074	03040042
05400982	03040074	03040036
05400684	03040025	03040003
04400316	03040023	03040051
04400061	03040027	03040032
05401862	03040023	03040014
04400092	03040073	03040063
04400193	03040022	03040013
04400266	03040073	03040012
04400852	03040073	03040063
04400051	03040022	03040038
04400306	03040025	03040018
05400744	03040025	03040051
05401416	03040028	03040012
04400300	03040027	03040000
04400883	03040021	03040003
05400775	03040028	04400116
04400895	03040073	03040057
04400190	03040073	03040005
04400485	03040074	03040004
05401000	03040074	03040054
05400792	03040074	03040057
05401214	03040069	03040038
04400372	03040074	03040002
04400443	03040021	03040012
04400297	03040027	03040000
04400100	03040022	03040033
04400426	03040023	03040059
04400363	03040074	03040042
04400151	03040069	03040048
04400853	03040073	03040063
04400080	03040074	03040056
04400127	03040073	03040007
04400236	03040023	03040059
04400446	03040021	03040012
04400292	03040027	03040000
05400668	03040073	03040049
04400855	03040023	03040007
04400881	03040021	03040003
04400029	03040073	03040049
05400698 ☆	03040074	03040054
04400825	03040023	03040041
04400156	03040069	03040048
04400272	03040073	03040012
05401872	03040023	03040014
05401201	03040069	03040038
04400009	03040074	03040042
04400105	03040022	03040033
04400340	03040077	03040053
04400643	03040074	03040053
04400484	03040021	03040058
05401301	03040028	03040004
05400928	03040069	03040063
04400140	03040073	03040003
04400187	03040073	03040005
04400270	03040073	03040012
05401298	03040069	03040012
04400350	03040077	03040047
04400209	03040028	030B0043
04400013	03040022	03040002
04400806	03040073	03040045
04400071	03040074	03040056
04400247	03040023	03040014
05401877	03040028	03040013
05400952	03040028	03040045
04400119	03040022	03040036
04400430	03040023	03040059
04400863	03040023	03040007
04400341	03040077	03040053
04400147	03040069	03040048
04400392	03040073	03040056
05401861	03040023	03040014
05400737	03040028	03040052
04400487	03040074	03040004
04400214	03040028	030B0043
05400942	03040074	03040054
05401276	03040025	03040059
05400673	03040073	03040006
04400263	03040073	03040012
04400448	03040074	03040000
04400381	03040074	03040038
04A00109	03040022	03040037
04400451	03040074	03040052
04400057	03040027	03040032
05401121	03040025	04400109
05400964	03040028	03040045
04400010	03040074	03040042
04400103	03040022	03040033
05401206	03040069	03040038
04400480	03040021	03040051
05401267	03040025	03040007
04400281	03040021	03040052
04400311	03040074	03040010
04400004	03040074	03040042
04400239	03040023	03040059
04400238	03040023	03040059
04400258	03040028	03040015
04400223	03040027	03040060
04400155	03040069	03040048
04400442	03040021	03040012
05400901	03040028	030A0035
04400169	03040027	03040004
04400074	03040074	03040056
04400122	03040022	03040036
04400027	03040073	03040049
04400055	03040027	03040032
04400359	03040074	03040042
05401397	03040069	03040058
05401486	03040025	03040020
04400003	03040074	03040042
04400348	03040077	03040047
04400869	03040069	03040036
04400212	03040028	030B0043
04400609	03040023	03040019
04400145	03040073	03040003
04400123	03040022	03040036
05401260 ☆	03040023	03040033
05401220	03040025	03040041
04400253	03040028	03040015
05401417	03040028	03040012
04400317	03040023	03040051
04400152	03040069	03040048
04400621	03040069	03040014
04400286	03040021	03040052
05401381	03040073	03040010
05401282	03040025	03040059
04400191	03040073	03040005
04400019	03040022	03040002
05400695	03040074	03040054
05401419	03040028	03040012
05401864	03040023	03040014
04400334	03040025	03040046
04400319	03040023	03040051
04400188	03040073	03040005
04400059	03040027	03040032
04400228	03040074	03040020
05401143	03040028	03040012
04400489	03040074	03040004
05400743	03040025	03040051
04400160	03040073	03040005
04400290	03040027	03040000
04400014	03040022	03040002
05400791	03040074	03040057
05400783	03040069	03040033
05400940	03040073	03040006
04400889	03040021	03040033
04400819	03040021	030A0035
04400827	03040023	03040041
04400148	03040069	03040048
04400403	03040023	03040005
05400726	03040069	03040058
04400047	03040022	03040038
04400021	03040022	03040002
04400220	03040027	03040060
04400062	03040025	03040041
04400420	03040023	03040059
04400389	03040074	03040032
04400196	03040022	03040013
04400410	03040023	03040059
04400874	03040069	03040036
04400831	03040023	03040041
05401124	03040025	04400109
05400945	03040073	03040005
04400085	03040025	030A0035
05400965	03040028	03040045
05401879	03040028	03040013
04400440	03040023	03040015
04400268	03040073	03040012
05400780	03040028	03040004
04400157	03040069	03040048
05400966	03040023	03040033
05400708	03040074	03040000
04400018	03040022	03040002
04400884	03040021	03040003
05401275	03040025	03040059
04400349	03040077	03040047
04400459	03040069	03040010
04400064	03040025	03040041
05400709	03040074	03040000
04400208	03040027	03040054
04400274	03040028	03040019
04400016	03040022	03040002
04400374	03040074	03040002
05401451	03040025	03040042
05401452	03040025	03040042
04400278	03040028	03040019
05400919	03040028	03040056
04400337	03040077	03040053
04400246	03040023	03040014
04400437	03040023	03040015
05400981	03040074	03040036
05400734	03040028	03040052
04400839	03040074	03040032
05400733	03040028	03040052
04400809	03040021	030A0035
05401302	03040028	03040004
04400844	03040074	03040049
04400620	03040069	03040014
04400445	03040021	03040012
04400654	03040074	03040042
05400712	03040074	03040000
05400909	03040028	030A0035
04400161	03040027	03040004
04400861	03040023	03040007
04400402	03040073	03040057
04400230	03040074	03040020
04400204	03040027	03040054
05401273	03040025	03040059
04400365	03040074	03040042
04400262	03040073	03040012
04400200	03040027	03040054
05400738	03040025	03040051
04400005	03040074	03040042
05401261	03040025	03040007
04400256	03040028	03040015
04400072	03040074	03040056
04400277	03040028	03040019
04400876	03040021	03040003
04400824	03040023	03040041
04400165	03040027	03040004
04400291	03040027	03040000
05401213	03040069	03040038
05400902	03040028	030A0035
05400959	03040028	03040045
05400711	03040074	03040000
04400880	03040021	03040003
04400198	03040022	03040013
04400248	03040023	03040014
05401256	03040023	03040033
04400288	03040021	03040052
04400167	03040027	03040004
04400023	03040022	03040002
04400229	03040074	03040020
05400704	03040074	03040000
05401216	03040025	03040041
05400725	03040069	03040058
05401399	03040069	03040058
04400422	03040023	03040005
04400098	03040022	03040033
04400049	03040022	03040038
05401297	03040069	03040012
04400858	03040023	03040007
04400084	03040025	030A0035
04400651	03040074	03040042
04400032	03040073	03040049
04400396	03040073	03040056
05400917	03040028	03040056
04400345	03040077	03040053
04400070	03040074	03040056
04400332	03040025	03040046
04400634	03040074	03040020
04400101	03040022	03040033
05401259	03040023	03040033
04400450	03040074	03040052
04400307	03040074	03040010
05400696	03040074	03040054
04400421	03040023	03040005
04400284	03040021	03040052
04400823	03040023	03040041
04400006	03040074	03040042
04400237	03040023	03040059
04400312	03040074	03040010
05400727 ☆	03040069	03040058
04400358	03040074	03040042
04400391	03040073	03040056
05401385	03040073	03040010
05400761	03040074	04400109
05400657	03040074	03040032
04400474	03040021	03040058
05401265	03040025	03040007
04400644	03040074	03040053
04400377	03040074	03040002
04400385	03040074	03040038
04400388	03040074	03040032
04400610	03040023	03040019
04400150	03040069	03040048
05401296	03040069	03040012
05401144	03040028	03040012
05400911	03040028	030A0035
05400915	03040028	03040056
05400736	03040028	03040052
05401383	03040073	03040010
05400669	03040073	03040049
04400012	03040022	03040002
05400735	03040028	03040052
04400805	03040073	03040045
04400293	03040027	03040000
05400739	03040025	03040051
04400397	03040073	03040056
05400760 ☆	03040074	04400109
04400203	03040027	03040054
04400134	03040073	03040007
04400001	03040074	03040042
04400224	03040027	03040060
04400803	03040073	03040045
05401875	03040028	03040013
05401274	03040025	03040059
04400182	03040073	03040005
04400158	03040069	03040048
04400318	03040023	03040051
04400142	03040073	03040003
04400076	03040074	03040056
05400776	03040028	04400116
04400280	03040028	03040019
04400815	03040021	030A0035
04400099	03040022	03040033
04400149	03040069	03040048
04400347	03040077	03040047
04400289	03040021	03040052
04400211	03040028	030B0043
05401279	03040025	03040059
04400242	03040023	03040059
04400361	03040074	03040042
04400829	03040023	03040041
04400058	03040027	03040032
05401871	03040023	03040014
04400114	03040022	03040037
04400083	03040025	030A0035
04400183	03040073	03040005
04400060	03040027	03040032
04400079	03040074	03040056
04400235	03040023	03040059
04400078	03040074	03040056
05401277	03040025	03040059
05400658	03040074	03040032
04400299	03040027	03040000
05401866	03040023	03040014
04400213	03040028	030B0043
05400701	03040069	03040012
04400444	03040021	03040012
05400699	03040074	03040054
04400217	03040027	03040060
05400692	03040074	03040057
04400226	03040074	03040020
04400305	03040025	03040018
04400219	03040027	03040060
04400255	03040028	03040015
05400918	03040028	03040056
05400713	03040074	03040000
05401386	03040073	03040010
04400378	03040074	03040038
04400174	03040069	03040057
04400646	03040074	03040042
04400429	03040023	03040059
05400730	03040069	03040058
04400065	03040025	03040041
04400488	03040074	03040004
04400811	03040021	030A0035
04400128	03040073	03040007
05400920	03040028	03040056
04400854	03040023	03040007
05401453	03040025	03040042
05401420	03040028	03040012
04400877	03040021	03040003
04400807	03040073	03040045
05400729 ☆	03040069	03040058
04400362	03040074	03040042
04400086	03040073	03040045
04400121	03040022	03040036
04400227	03040074	03040020
05400782	03040069	03040033
05401878	03040028	03040013
04400221	03040027	03040060
05400787 ☆	03040069	03040033
05401262	03040025	03040007
04400368	03040074	03040042
04400026	03040073	03040049
05401119	03040025	04400109
05400732	03040028	03040052
05401122	03040025	04400109
05401255	03040023	03040033
04400124	03040073	03040007
04400412	03040025	03040054
05400756	03040074	04400109
04400826	03040023	03040041
04400813	03040021	030A0035
04400143	03040073	03040003
04400265	03040073	03040012
04400054	03040027	03040032
04400254	03040028	03040015
05400659	03040074	03040032
04400075	03040074	03040056
05400955	03040028	03040045
04400045	03040022	03040038
04400275	03040028	03040019
04400812	03040021	030A0035
05401484	03040025	03040020
04400428	03040023	03040059
05401123	03040025	04400109
05401384	03040073	03040010
05400785	03040069	03040033
04400282	03040021	03040052
04400028	03040073	03040049
04400867	03040069	03040006
05401876	03040028	03040013
04400873	03040069	03040036
04400652	03040074	03040042
04400117	03040022	03040036
05401449	03040025	03040042
05401400	03040069	03040058
04400612	03040023	03040019
04400033	03040073	03040049
04400849	03040073	03040063
04400053	03040027	03040032
04400424	03040023	03040005
05400914	03040028	03040056
04400835	03040074	03040032
05400759	03040074	04400109
04400894	03040073	03040057
04400271	03040073	03040012
05400702	03040074	03040000
04400139	03040073	03040003
04400461	03040069	03040010
04400417	03040025	03040054
05401303	03040028	03040004
05401292	03040069	03040012
05400710	03040074	03040000
04400195	03040022	03040013
04400814	03040021	030A0035
04400843	03040074	03040049
04400063	03040025	03040041
05400943	03040074	03040054
04400896	03040073	03040057
05400906	03040028	030A0035
04400185	03040073	03040005
04400822	03040023	03040041
04400416	03040025	03040054
04400260	03040028	03040015
04400273	03040028	03040019
04400112	03040022	03040037
04400131	03040073	03040007
04400252	03040028	03040015
05401120	03040025	04400109
04400465	03040021	03040051
05400916	03040028	03040056
04400118	03040022	03040036
04400089	03040073	03040063
04400138	03040073	03040003
04400082	03040025	030A0035
04400846	03040074	03040049
05401448	03040025	03040042
04400486	03040074	03040004
04400331	03040025	03040046
04400820	03040074	03040049
04400842	03040074	03040049
04400613	03040069	03040014
04400081	03040025	030A0035
05400962	03040028	03040045
05400674	03040073	03040006
05400664	03040073	03040049
04400427	03040023	03040059
04400056	03040027	03040032
04400890	03040021	03040033
04400879	03040021	03040003
04400423	03040023	03040005
04400342	03040077	03040053
05400777	03040028	04400116
04400386	03040074	03040038
04400202	03040027	03040054
04400866	03040069	03040006
04400333	03040025	03040046
05400990	03040069	03040045
05400728	03040069	03040058
04400129	03040073	03040007
04400020	03040022	03040002
05400926	03040069	03040063
05401482	03040025	03040020
05400762	03040074	04400109
04400050	03040022	03040038
05401142	03040028	03040012
04400899	03040073	03040057
04400821	03040023	03040041
04400231	03040074	03040020
04400395	03040073	03040056
05400691	03040074	03040057
05400740	03040025	03040051
04400900	03040073	03040057
04400241	03040023	03040059
04400024	03040022	03040002
05400665	03040073	03040049
04400404	03040023	03040005
04400419	03040023	03040059
04400330	03040077	03040058
05401202	03040069	03040038
04400295	03040027	03040000
04400267	03040073	03040012
04400251	03040023	03040014
05400947	03040073	03040005
04400294	03040027	03040000
04400137	03040073	03040003
04400104	03040022	03040033
04400882	03040021	03040003
04400162	03040027	03040004
05401145	03040028	03040012
04400868	03040069	03040006
05400694	03040074	03040054
05401491	03040025	03040020
04400276	03040028	03040019
05401227	03040023	03040033
04400189	03040073	03040005
04400632	03040074	03040020
04400261	03040028	03040015
05401280	03040025	03040059
04400283	03040021	03040052
04400166	03040027	03040004
04400207	03040027	03040054
04400393	03040073	03040056
04400364	03040074	03040042
04400366	03040074	03040042
04400891	03040021	03040033
05400778	03040028	04400116
04400141	03040073	03040003
06402355	04400143	05400943
05401849	04400880	04400403
05401363	03040023	04400334
05401157	04400281	03040000
05401188	04400281	04400060
05400520	04400857	03040020
07408850	04400474	05400684
06406662	04400424	04400377
07405869	04400827	05401282
05401473	04400026	03040003
05401727	04400140	04400220
05400501	04400410	04400364
05401828	04400410	03040003
05401859	04400857	03040033
07403687	05401256	04400220
06408362	04400410	03040063
05401348	04400005	03040041
05401884	03040023	04400127
05401831	04400410	03040003
05401660	04400827	04400116
06406337	04400827	05401486
05401161	04400281	03040000
05400718	03040028	04400047
07405310	04400827	05401277
05401088	04400026	04400831
05400508	04400821	04400169
07405873	04400827	05401282
05401104	04400827	04400021
05401149	04400143	04400377
05401331	03040025	04400209
07405308	04400827	05401277
05401097	04400242	04400374
06408635	04400821	05400761
06406984	04400281	05401276
05401079	04400281	03040005
06407495	04400880	04400047
07407765	04400827	05401453
05401721	04400143	04400861
05401197	04400140	04400862
05401172	04400200	04400047
06402066	04400474	05401282
05400523	04400857	04400151
05401431	03040074	04400260
05401081 ☆	04400281	03040005
05401406	04400026	03040059
05401423	04400026	04400220
06406339	04400827	05401486
05401740	04400140	04400099
06407083 ☆	04400821	04400220
05401057	04400372	03040051
05401243	04400143	04400099
05401756	04400140	04400437
05401407	04400026	03040059
07403285 ☆	04400242	05401453
06402682	04400827	05400729
05401888	04400005	04400063
05401165	04400281	03040000
05401426	04400026	04400220
07403610	04400880	05400943
05401338	03040021	04400202
05401480	04400005	03040041
05401327	03040025	04400209
05401337	03040021	04400202
06406980	04400281	05401276
05401094	04400026	04400831
05401652	04400410	03040042
07403603	04400880	05400943
05401362	03040023	04400334
06402517	04400474	05401384
05401038	04400827	03040014
05400954	03040021	04400169
07408514	04400877	04400169
05401014	04400370	04400853
06407497 ☆	04400880	04400047
07403291	04400242	05401453
06402686	04400827	05400729
05401757	04400140	04400437
07403638	04400880	05400760
06406338	04400827	05401486
05400974	04400200	03040019
06408651 ☆	04400424	05400743
07404931	04400821	05400761
06408636	04400821	05400761
05401779	04400143	04400063
06402350	04400143	05400943
06402354	04400143	05400943
05401786	04400877	04400896
06402520	04400474	05401384
05401413	04400026	03040059
07405309	04400827	05401277
05400598	04400821	04400278
05401378	04400200	03040049
05401238	04400143	04400099
05401018	04400370	04400853
05400532	04400857	04400151
06402519	04400474	05401384
05401790	04400026	04400428
07407557	04400877	05401452
06408453	04400474	05401260
05401735	04400140	04400220
05401432	03040074	04400260
06406947	04400242	05401124
05400519	04400857	03040020
07405357	04400242	05401452
07407556	04400877	05401452
05400526	04400857	04400151
05400568	04400474	04400416
05401346	04400005	03040041
06408311	04400880	05401453
05401044	04400242	04400363
05401689	04400821	04400104
05401321	03040074	04400104
05401768	04400242	04400644
05401036	04400827	03040014
05400763	03040028	04400162
05400531	04400857	04400151
05401896	04400005	04400063
05401308	03040021	04400012
05401772	04400143	04400063
05401229	03040074	04400151
05401111	04400827	04400021
05401882	03040023	04400127
06408665 ☆	04400474	05401303
05401012	03040025	04400842
05401674	04400474	03040049
05400953	03040021	04400202
05401837	04400410	03040003
05401566	04400026	03040054
06402356	04400143	05400943
05401380	04400200	03040049
06402620	04400281	04400169
07407912	04400242	05400942
06407404	04400827	05400684
06402956	05401399	05400698
05401173	04400200	04400047
05401373	04400005	03040032
07403411	04400424	04400063
06406654 ☆	04400424	04400377
05401184	04400281	04400060
05401687	04400821	04400104
05400720	03040028	04400047
05401733	04400140	04400220
05401102	04400827	04400021
05401095	04400242	04400374
05401053	04400372	03040051
06408642 ☆	04400821	05400761
06406951	04400242	05401124
06407401 ☆	04400827	05400684
05400527	04400857	04400151
07405307	04400827	05401277
06402358	04400143	05400943
07408498	04400880	05400737
05401370	04400200	04400341
05400539	04400474	04400236
05401731	04400140	04400220
05401468	04400200	03040049
05401047	04400242	04400363
06408364 ☆	04400410	03040063
07403640	04400880	05400760
05401827	04400410	03040003
05400973	04400200	03040019
06407402	04400827	05400684
06402357	04400143	05400943
06407639	04400410	04400895
06406946	04400242	05401124
05401347	04400005	03040041
07403641	04400880	05400760
06407645	04400410	04400895
07404933	04400821	05400761
07408557	04400880	04400104
07405304	04400827	05401277
05401769	04400242	04400644
06406656 ☆	04400424	04400377
07408856	04400474	05400684
06406949	04400242	05401124
05400577 ☆	04400474	04400440
05400747	03040069	04400060
05401336	03040021	04400202
06402953	05401399	05400698
06402056	04400474	05401282
06402960	05401399	05400698
07405302	04400827	05401277
05400969	04400200	03040019
05401166	04400281	03040000
05401045	04400242	04400363
05400524	04400857	04400151
07403633	04400880	05400760
05401499	03040025	04400236
07405872	04400827	05401282
05401376	04400005	03040032
06402959	05401399	05400698
06402351	04400143	05400943
07403949	04400877	05400669
05401056	04400372	03040051
07403403	04400424	04400063
05401813	04400877	03040032
05400766	03040028	04400162
05401437	03040074	04400260
05401195	04400140	04400862
06408363	04400410	03040063
05401744	04400143	04400209
07405875	04400827	05401282
06402972	04400281	04400169
05401332	03040025	04400209
05401154 ☆	04400143	04400377
07403952	04400877	05400669
05401881	03040023	04400127
05401051	04400372	03040051
05400529	04400857	04400151
05401469	04400200	03040049
06407668	04400410	03040014
05401312	03040021	04400012
05400752	03040069	04400060
06406659 ☆	04400424	04400377
05401680	04400026	03040041
05401067	04400281	03040063
05401322	03040074	04400104
06402969	04400281	04400169
05401375	04400005	03040032
06406950	04400242	05401124
05401148	04400143	04400377
06407646	04400410	04400895
06408317	04400880	05401453
05401571	04400026	03040054
07407911	04400242	05400942
05401009	03040025	04400842
05400719	03040028	04400047
05401685	04400281	04400846
05401798	04400026	04400428
05401659	04400827	04400116
05400979	03040021	04400169
05401305	03040021	04400012
07407763	04400827	05401453
05401235	04400200	04400341
05400716	03040028	04400047
06406948	04400242	05401124
07405358	04400242	05401452
05400513	04400821	04400169
05401288	03040069	04400021
05401820	04400827	04400127
05401152	04400143	04400377
05401310	03040021	04400012
06408638	04400821	05400761
06406941	04400242	05401124
05401179	04400372	03040051
05400750	03040069	04400060
05401246 ☆	04400200	04400341
05400960	03040021	04400169
05400978	04400200	03040019
06407667	04400410	03040014
07407237	04400281	05401123
05401892	04400005	04400063
05401245	04400143	04400099
05401007	03040025	04400842
05400528	04400857	04400151
05401334	03040021	04400202
05400504	04400410	04400364
05400980	04400200	03040019
05401834	04400410	03040003
06407407	04400827	05400684
06408655 ☆	04400424	05400743
06402618	04400281	04400169
05401500	03040025	04400236
05401176	04400200	04400047
05400977	04400200	03040019
05401885	03040023	04400127
07407760	04400827	05401453
05401401	04400242	04400374
05401146	04400143	04400377
05401192	04400140	04400862
05401774	04400143	04400063
05401194	04400140	04400862
06407405	04400827	05400684
05400505	04400410	04400364
07408854	04400474	05400684
05401428	04400026	04400220
05401307	03040021	04400012
06408365 ☆	04400410	03040063
07403637	04400880	05400760
05401365	03040023	04400334
05401155	04400281	03040000
05400963	03040021	04400169
05401823	04400827	04400127
05401290	03040069	04400021
07404932	04400821	05400761
05401748	04400143	04400209
05401671	04400474	03040049
05401463	04400200	03040049
05401445	03040023	04400278
05401846	04400880	04400403
05400586	04400140	04400426
05401187	04400281	04400060
05400957	03040021	04400169
06406344	04400827	05401486
05400749	03040069	04400060
05401109	04400827	04400021
05401697	04400821	04400104
06407088	04400821	04400220
07403290	04400242	05401453
05401010	03040025	04400842
06402971	04400281	04400169
05401459	03040023	04400334
05401497	03040025	04400236
05401221	03040021	04400169
05401477	04400200	04400341
06406661 ☆	04400424	04400377
05401200	04400140	04400862
06406940	04400242	05401124
05401140	04400372	04400889
05401824	04400827	04400127
05401185	04400281	04400060
07405874	04400827	05401282
07408832	04400880	04400644
05401672	04400474	03040049
05401339	03040021	04400202
05401433	03040074	04400260
05401802	04400827	04400116
05401048 ☆	04400242	04400363
05401110	04400827	04400021
05401778	04400143	04400063
05401801	04400827	04400116
05401151	04400143	04400377
06407409	04400827	05400684
07405354	04400242	05401452
05401886	03040023	04400127
05401897	04400005	04400063
07408848	04400474	05400684
05401170	04400200	04400047
05401421	04400026	04400220
05401438	03040074	04400260
05401403	04400242	04400374
05401052	04400372	03040051
05401825	04400827	04400127
05401128	04400281	04400012
05401171	04400200	04400047
05401139	04400372	04400889
05401076 ☆	04400281	03040005
07405867	04400827	05401282
05401240	04400143	04400099
05401244	04400143	04400099
06407663	04400410	04400060
05400590	04400140	04400426
05401082	04400281	03040005
05401572	04400026	03040054
05401162 ☆	04400281	03040000
07403950	04400877	05400669
05401236	04400200	04400341
06408633 ☆	04400821	05400761
06407500 ☆	04400827	05400684
05401092	04400026	04400831
07403948	04400877	05400669
07403689	05401256	04400220
05401093	04400026	04400831
05401230	03040074	04400151
05400597 ☆	04400821	04400278
07407767	04400827	05401453
05401063	04400281	03040063
05401377	04400005	03040032
05401379	04400200	03040049
07403601	04400880	05400943
06406717	04400281	05401452
05400509	04400821	04400169
05401360	04400281	03040063
05400566	04400474	04400416
05400512	04400821	04400169
05400572	04400474	04400416
05401090	04400026	04400831
05401646	04400242	04400644
06407085 ☆	04400821	04400220
05400517	04400857	03040020
05401049	04400242	04400363
05401191	04400140	04400862
05401900	03040074	04400104
05401224	04400200	04400341
05401068	04400281	03040063
06406658	04400424	04400377
05401180	04400372	03040051
05401066	04400281	03040063
05401355	04400026	03040054
05401569	04400026	03040054
05401474	04400026	03040003
07408853	04400474	05400684
05400538	04400474	04400236
05401475	04400026	03040003
05401089	04400026	04400831
05400768	03040028	04400162
06407666	04400410	04400060
05401760	04400140	04400437
05401101	04400827	04400021
05401641	04400242	04400644
05401333	03040021	04400202
06408366	04400410	03040063
05401893	04400005	04400063
05401698	04400143	04400063
05401675	04400474	03040049
06406942	04400242	05401124
05401253	04400026	04400220
07403682	04400242	04400377
05401131	04400281	04400012
05401826	04400827	04400127
05401189	04400140	04400862
05401013	04400370	04400853
05401329	03040025	04400209
05401773	04400143	04400063
05400770	03040028	04400162
05401037	04400827	03040014
07408847	04400474	05400684
07407758	04400827	05401453
07407559	04400877	05401452
07404927	04400821	05400761
05401163	04400281	03040000
05401004	03040025	04400842
05401028	04400827	03040014
05400511	04400821	04400169
05401446	03040023	04400278
06402526	04400474	05401384
07403692	05401256	04400220
07408499	04400880	05400737
05401745	04400143	04400209
07403683	04400242	04400377
06407640 ☆	04400410	04400895
06406342	04400827	05401486
05401234	04400200	04400341
07407766	04400827	05401453
05401699	04400143	04400063
05401443	03040023	04400278
05400599	04400821	04400278
07403681	04400242	04400377
05401427	04400026	04400220
05401686	04400821	04400104
07403694	05401256	04400220
06406943	04400242	05401124
05400569	04400474	04400416
07408844	04400880	04400644
05400584	04400140	04400426
06406720	04400281	05401452
05401361	03040023	04400334
07405871	04400827	05401282
07403686	04400242	04400377
06406655 ☆	04400424	04400377
05401323	03040074	04400104
07405312	04400827	05401277
05400594	04400821	04400278
05400748	03040069	04400060
05401087	04400026	04400831
05401835	04400410	03040003
05400530	04400857	04400151
05401777	04400143	04400063
05401742	04400140	04400099
05401435	03040074	04400260
05401078	04400281	03040005
06407092	04400821	04400220
05400975	03040021	04400169
05401439	03040023	04400278
05401309	03040021	04400012
06408653 ☆	04400424	05400743
05401239	04400200	04400341
05401693	04400821	04400104
05400506	04400410	04400364
07403605	04400880	05400943
05401222	03040021	04400169
06402688	04400827	05400729
05401676	04400474	03040049
05401134	04400281	04400012
05401819	04400877	03040032
05401345	04400005	03040041
05401723	04400143	04400861
05401169	04400200	04400047
05401561	04400026	03040041
05401573	04400026	03040054
07405870	04400827	05401282
05400589	04400140	04400426
05401193	04400140	04400862
05400587	04400140	04400426
05401011	03040025	04400842
05401242	04400143	04400099
05401402	04400242	04400374
05401860	04400857	03040033
06408637 ☆	04400821	05400761
05401461	04400200	03040049
05401085	04400026	04400831
05401046	04400242	04400363
05401019	04400370	04400853
05401096	04400242	04400374
05400961	03040021	04400169
06402527	04400474	05401384
05401654	04400410	03040042
05401818	04400877	03040032
06408640	04400821	05400761
06407410	04400827	05400684
05401890	04400005	04400063
06408370 ☆	04400410	03040063
07405355	04400242	05401452
05400722	03040028	04400047
05401159	04400281	03040000
06402685 ☆	04400827	05400729
05401408	04400026	03040059
06406346	04400827	05401486
06407643 ☆	04400410	04400895
07408496	04400880	05400737
05401478	04400005	03040041
07408497	04400880	05400737
05401458	03040023	04400334
05401444	03040023	04400278
05401132	04400281	04400012
05401100	04400242	04400374
07408507	04400281	04400060
05401249 ☆	04400200	03040019
05401285	03040069	04400021
05401410	04400026	03040059
06406657	04400424	04400377
05401075	04400281	03040005
06406345	04400827	05401486
07405866	04400827	05401282
05401168	04400200	04400047
05400522	04400857	04400151
05401062	04400281	03040063
05401729	04400140	04400220
06408668 ☆	04400474	05401303
05401734	04400140	04400220
05401648	04400242	04400644
05401447	03040023	04400278
07407273	04400880	05401301
05401196	04400140	04400862
05401080	04400281	03040005
05401850	04400857	04400341
05400754	03040069	04400060
05401116	04400880	03040058
05401190	04400140	04400862
05401058	04400372	03040051
06406712 ☆	04400281	05401452
05400765	03040028	04400162
07403634	04400880	05400760
05401073	04400281	03040005
05401456	03040023	04400334
05401412	04400026	03040059
05401167	04400200	04400047
05400588	04400140	04400426
07407917	04400242	05400942
05401003	04400372	04400889
05401174	04400200	04400047
07407558	04400877	05401452
06407669	04400410	03040014
07403286	04400242	05401453
05401289	03040069	04400021
05401340	03040021	04400202
06406653	04400424	04400377
05400970	03040021	04400169
05401804	04400827	04400116
05401042	04400242	04400363
05401664	04400857	03040033
05401891	04400005	04400063
05401840	04400880	04400403
05401562	04400026	03040041
05400534	04400474	04400236
05401649	04400242	04400644
05401031	04400827	03040014
06402352	04400143	05400943
05400755	03040069	04400060
05401775	04400143	04400063
07403685	04400242	04400377
07403639	04400880	05400760
06402952	05401399	05400698
05401791	04400026	04400428
07407272	04400880	05401301
05401029	04400827	03040014
06406660	04400424	04400377
05401752	04400140	04400437
07403636	04400880	05400760
05401083	04400026	04400831
07403945	04400877	05400669
05401749	04400143	04400209
06408666 ☆	04400474	05401303
05401130	04400281	04400012
05401857	04400857	03040033
06407408	04400827	05400684
05400724	03040028	04400047
05401758	04400140	04400437
05401766 ☆	04400281	04400610
05401175	04400200	04400047
05401683	04400281	04400846
07405303	04400827	05401277
05401776	04400143	04400063
05401845	04400880	04400403
05400767	03040028	04400162
05401311	03040021	04400012
05400507	04400410	04400364
05401241	04400143	04400099
05401072	04400281	03040063
05400717	03040028	04400047
05401759	04400140	04400437
07405876	04400827	05401282
05401887	03040023	04400127
07404934	04400821	05400761
06402072	04400474	04400896
05401655	04400410	03040042
05401071	04400281	03040063
05401328	03040025	04400209
05401023	04400358	04400829
06406711	04400281	05401452
05401284	03040069	04400021
05401751	04400143	04400209
05401470	04400200	03040049
05401424	04400026	04400220
07408851	04400474	05400684
05401694	04400821	04400104
05401304	03040021	04400012
05400600	04400821	04400278
07403607	04400880	05400943
06408310 ☆	04400880	05401453
05401084	04400026	04400831
05401442	03040023	04400278
05401147	04400143	04400377
05400562	04400474	04400416
05401414	04400026	03040059
05400596	04400821	04400278
05401061	04400281	03040063
05401467	04400200	03040049
05401352	04400026	03040054
05401237	04400200	04400341
05401787	04400877	04400896
05401457	03040023	04400334
06407090	04400821	04400220
05401462	04400200	03040049
06407087 ☆	04400821	04400220
07403405	04400424	04400063
07403288 ☆	04400242	05401453
05401350	04400026	03040054
05401364	03040023	04400334
07405352	04400242	05401452
05401091	04400026	04400831
05401233	04400143	04400099
05401663	04400857	03040033
05401848	04400880	04400403
07403406	04400424	04400063
07403693	05401256	04400220
06407094 ☆	04400821	04400220
05400976	04400200	03040019
05400591	04400140	04400426
05401763	04400474	04400866
05401688	04400821	04400104
06407081	04400821	04400220
05401726	04400143	04400861
06408368	04400410	03040063
05401356	04400026	03040054
05401069	04400281	03040063
05401784	04400877	04400896
05401493	03040025	04400236
05400715	03040028	04400047
05401359	04400281	03040063
06408669	04400474	05401303
05401434	03040074	04400260
05401254	04400026	04400220
05401024	04400358	04400829
05401156	04400281	03040000
07407268	04400880	05401301
07403684	04400242	04400377
05401858	04400857	03040033
06408643 ☆	04400424	05400743
06408634 ☆	04400821	05400761
07405301	04400827	05401277
05401050	04400242	04400363
06402684	04400827	05400729
05401441	03040023	04400278
07404925	04400880	05400737
05401436	03040074	04400260
06402518	04400474	05401384
05401374	04400005	03040032
05401335	03040021	04400202
07407908 *	05401768	05400599
06407867 *	05401096	05400506
06406705	05401096	04400364
06402626	05401044	04400220
06406649 *	05401102	05401787
06406641 ☆	05401130	04400063
06406223	05401359	05401100
07405757 *	05401130	05400506
06402465 *	05401130	05401693
06408320 ☆	05401363	05400768
06407069 ☆	05401230	04400831
07403645 *	05401130	05401246
07405880 *	05401721	05401187
06404094 ☆	05401102	05400669
07407239	05401828	05401185
07405857	04400281	05401009
06406358	04400880	05401798
07408579	04400821	05401162
06402083	05401130	05400737
07407210	05401363	05401276
06408607	05401828	05400737
06406742	04400877	05401162
06402867	05401102	05400942
07403960	04400242	05401561
06402863 *	05401102	05401778
06402466 *	05401130	05401693
06402042	05401130	04400428
06408467	04400880	05401048
07403989 *	05401840	05401048
06402829	04400242	05401012
06407096 ☆	05401721	05400787
06402925	05401230	05401370
07404820 *	05401130	05401756
06406428	05401130	05400669
06406487	05400534	05400760
06408252 ☆	04400424	05400978
06402039 *	05401130	05401047
06407893 ☆	05401768	04400846
07407529	05401363	05400959
06407654	05401359	05400976
06407425	05401130	05401328
06402556 *	05401130	05401132
06402034 *	05401130	05401047
06408674	05401130	05401009
07407551	05401359	05401778
07407533	05401363	05400959
06407477 *	05401102	05400526
07404853	05401096	05401486
06407823 ☆	04400880	05401886
06402575	04400827	05401886
06407636	05401721	04400853
06408658 ☆*	05401130	05401693
06407618	04400410	05401356
06402900	04400827	05401652
07405000	06402351	05400729
07405899	06402351	05401081
06406773	05400509	05401119
06402578	04400827	05401886
07403230	05401096	05400768
06402586	05401359	05401122
07408594 ☆	05401828	03040051
06402494 *	05400594	05401200
06404055	05401768	05401279
06406919	05401359	05401897
06404065 ☆	05401256	05401071
06406231	05401359	05401100
06402806	04400474	05401694
06402448	05401130	05400720
06402020	05401130	05401277
06408461	04400880	05401048
06407049	05400534	05400760
07403419	05401096	05401562
06404080 ☆*	05401840	05401197
06407461	05401363	04400644
06406727	05401363	05401094
06408400 ☆	05401768	04400862
07403460	05401828	05400978
07404891	05401359	05401123
06402595	04400827	05400506
06402627	05401044	04400220
06407063	05401230	04400831
06402837 *	05400509	05401242
06408413	04400877	05401370
07404979 *	05401096	05401200
06406274 *	05401130	05400589
06402842 *	05401102	05401778
06406921	04400827	05400506
06402598	04400827	05400506
06402858	04400242	05401772
07403473	05400594	04400895
07404939	05401359	05401693
06406204	05401359	05401756
07405278 *	06402351	05400511
06407420 ☆	05401359	03040051
07404855	05401096	05401486
07405594 *	06402351	06402066
06408271 ☆	05401828	05401227
06406633	05401238	05401569
06407681	04400821	05401740
06406279	05401721	03040059
07403923	05401721	05400787
07404813 *	05401130	05401756
06407010	05401828	05401154
06407014	05400594	05401162
06402457	05401130	05400720
06407424	05401130	05401328
06402987	04400242	05401249
06406937	05401359	05401302
07408598	05401828	03040051
06402628	05401044	04400220
07405620 ☆	04400281	05400528
06408258 ☆	04400424	05400978
06407451 ☆	04400880	05401163
06406636	05401130	04400063
06408438	05401721	05400787
07405361	04400281	05401778
07403953	04400242	05401561
07407520	05401363	05401775
06406430 ☆	05401130	05400669
06408382 ☆	05401096	05401447
06406261	05401130	05401345
06406306 *	05400562	05400599
06406663	05401130	05400943
06402439	05400594	05400761
06402614	05401363	05401071
06408230 ☆	04400424	05401562
07403656	05401130	05401249
07405675 ☆	05401359	05401740
06408219	04400410	05401049
06406484 ☆*	05401096	05401766
07405601 ☆	05400594	05401356
06407039	05401238	05401249
06406618	05401130	05400980
06402700 ☆	05401096	04400364
07407951	05401130	05401887
06407469	05401363	04400652
06402079	05401130	05400737
06408697 ☆	05401096	05401384
07407935 *	05401721	05401047
07404953	05401359	05401303
07403940	05401359	05400588
06402607	05401363	05401071
06402624	04400281	05400978
07403795	06402351	05401010
07407988	05401130	05401124
06407076	05401044	05400727
06402544	05401363	05401134
06408695	05401096	05401384
07407549	05401359	05401778
06408274	05401828	05401227
07403997	04400877	05401111
06406926 *	05401096	05401777
07405882 *	05401721	05401187
06406429	05401130	05400669
06406207	05401359	05401756
07403212 *	05401096	05401897
06407046	05400534	05400760
07408487	04400877	05401652
06402566	05401359	05401776
07405635	05401840	04400853
07405599 *	06402351	06402066
06406307 *	05401102	05401760
06408355	05401096	05401654
06407638 ☆	05401721	04400853
06406977	05400534	04400403
07403188 *	06402351	06407639
07403229 ☆	05401096	05400768
06402962	05401238	04400846
06407816 ☆	04400880	05401886
06404031 ☆	05401721	05401081
06402484	05401130	05401277
06406957	04400242	05401010
06407606 ☆*	05401768	05400528
06406692	05401096	05401834
07405632 ☆	05401840	04400853
06406747 ☆	04400877	05401162
06402032 *	05401130	05401047
06406767 ☆	05400509	05401119
06407630 ☆	05401721	04400853
06407868 *	05401096	05400506
07404974 *	05401096	05401200
06406460 *	05401102	05401187
06402482	05401130	05401277
06402564	05401359	05401776
06404040	05401768	05401161
06406299	04400281	05401438
07407948	05401130	05401887
07403971	05400534	04400364
06402512	04400281	05401194
06402599	04400827	05400506
07407751	04400827	05401897
06406932	05401359	05401302
07405804	05401768	04400831
07404937	05401359	05401693
07403991 *	05401840	05401048
06402980	04400281	05401355
06402078	05401130	05400737
07403764 *	06402351	05401798
07407944	04400242	05401655
06402922	05401230	05401370
07404503	06402351	05400729
06407413 ☆	05401359	05401500
07403622	05401230	05401660
06402675	04400827	05401081
07403226	05401096	05400768
06406202	05401359	05401756
06402488 *	05400594	05401200
06402417	05400534	05401009
06408228	04400424	05401562
06402978 ☆	04400281	05401355
06408254	04400424	05400978
07403652 *	05401130	05401246
06406241	05401721	05401887
06406350	04400880	05401798
06406206	05401359	05401756
06408394 ☆	05401359	05401801
06408626 ☆	04400424	05400720
07405848	04400281	05401009
06407627	05401721	04400853
06407854	05401096	04400896
06407620	04400410	05401356
06406396	04400821	05400504
06406777 ☆	05401721	05400733
07408536	04400474	05400980
06408220	04400410	05401049
07404731	06402351	05401037
06408225 ☆	04400410	05401049
06404012	05401238	04400364
07405789 *	05401130	05401110
06407655	05401359	05400976
06408610	05401828	05400737
07407515	05401363	05401775
07403983 *	05401840	05401048
06402547 *	05401130	05401132
07403962	04400242	05401561
07404912	04400880	05401197
07404895	04400281	05401778
06408673 ☆	05401130	05401009
06406616	05401130	05400980
06406431	05401130	05400669
06404078	05401828	05401282
06408462 ☆	04400880	05401048
07405779 *	05401130	05401110
06407880	04400242	05401110
07404907	04400880	05400720
06408458	04400880	05401048
07403202	04400877	05401757
06406282	05401721	03040059
06406632 ☆	05401238	05401569
06402877	04400242	05400591
06402864	04400242	05401772
06406650 ☆*	05401102	05401787
06408660 *	05401130	05401693
06407683 *	05401840	05401733
06404077	05401828	05401282
06402491 *	05400594	05401200
06407490	05401363	03040019
06406232	05401359	05401100
06406646 ☆	05401130	04400063
06407879	04400242	05401110
06406620	05401130	05400980
06402084	05401102	05401279
06407095	05401721	05400787
07403211 ☆*	05401096	05401897
07407567	04400281	05400591
07403432	04400281	05401049
06408266	05401828	05401227
07404940	05401359	05401693
06408299 ☆	04400242	05401823
06408415 ☆	05400594	04400169
06402860	04400242	05401772
06404027 ☆	05401721	05401081
06406457 *	05401102	05401187
07408595	05401828	03040051
06406222	05401102	05401655
06407060	05401230	04400831
06407585	05401230	05401683
06407853	05401096	04400896
06402026	05401130	04400426
06402008 *	05400594	05401185
06408235	04400424	05401562
06406739 ☆	04400877	05401161
07404918	04400880	05401197
06407632 ☆	05401721	04400853
06406643	05401130	04400063
06407637	05401721	04400853
06402869	05401102	05400942
06402890	05401102	05400963
06406485 *	05401096	05401766
07404977 *	05401096	05401200
06402647	05401359	05401289
06402820	05401363	05401134
06408700 ☆	05401096	05401384
07405881 *	05401721	05401187
07403647 *	05401130	05401246
06406318 *	05401102	05401760
07403696	04400880	05400577
06407647	05401359	05400976
06406756 ☆*	05401721	05401246
07405607	04400281	05401037
07407755	04400827	05400768
06406924 *	05401096	05401777
06407621 ☆	04400410	05401356
06402975	04400281	05401355
06406688	05401768	04400862
06406472	05401096	05401076
07403964	04400242	05401561
06407633 ☆	05401721	04400853
07407750	04400827	05401897
06407482 ☆*	05401102	05400526
07405648 ☆*	05401130	05401742
07403620	05401230	05401660
06402921	05401230	05401370
06404063 ☆	05401256	05401071
06402961	05401238	04400846
06406482 *	05401096	05401766
06404057 ☆	05401768	05401279
06404098 ☆	05401102	05400669
06406234	04400281	05401438
06402416	05400534	05401009
06402096	04400821	05401197
07403974	05400534	04400364
06402857	04400242	05401772
06402502 *	05400562	05401683
06402087	05401102	05401279
07405593 *	06402351	06402066
06402582	04400827	05401886
07407547	05401359	05401778
07407221	05401359	05401486
06404051 ☆	05401768	05401279
07405858	04400281	05401009
06402671	05401359	05401285
06406769	05400509	05401119
06406955	04400242	05401010
06407594 ☆	05401828	05401277
06407858	05401096	04400896
07407727	04400827	05401757
06406668	05401130	05400943
07407937 *	05401721	05401047
06402453	05401130	05400720
07407708	05401130	04400403
06407593	05401828	05401277
07408860 *	05401768	05400526
07405549	06402351	06406992
06406755 *	05401721	05401246
06406478	05401096	05401076
07405548	06402351	06406992
06402814	04400474	05401694
06402643 ☆	05401359	05401289
06402561	05401359	05401776
07407748	04400827	05401897
06407677	04400821	05401740
06408687	05401828	05401200
06407443 ☆	05401828	05401660
06406418	05400509	05400760
06408350	05401828	05400911
06402588	05401359	05401122
06402947	05401238	04400063
07407280 *	05401840	05400511
06407472	05401363	04400652
07403631	04400880	05400577
06408459 ☆	04400880	05401048
06407501	04400242	05401110
06402470 *	05401130	05401693
06407849	04400880	05401776
06402549 *	05401130	05401132
06406913	05401359	05401897
07403782 *	06402351	05400511
06406320 *	05401102	05401757
06402835 *	05400509	05401242
06407502	04400242	05401110
06404086	05401238	04400364
06407004	05401828	05401154
06407454 ☆	04400880	05401163
06407891	05401768	04400846
06406303 *	05400562	05400599
07407980	05401359	05401438
06407021 ☆*	05400594	05401246
07405720	05401359	05401772
06402830	04400242	05401012
06407037 ☆	05401238	05401249
07403632	04400880	05400577
06402895	04400827	05401652
06408319	05401363	05400768
06408410 ☆	04400877	05401370
06407048	05400534	05400760
06407058 *	05401044	05400577
06408264 ☆	04400424	05400978
06406230	05401359	05401100
06406326	04400281	05401802
06402529	04400242	05401116
06408657 ☆*	05401130	05401693
06402451	05401130	05400720
06406227	05401359	05401100
07408868 *	05401768	05400526
07403957	04400242	05401561
07405780 *	05401130	05401110
06402611	05401363	05401071
06402038 *	05401130	05401047
07404897	04400281	05401778
07407939 *	05401721	05401047
06402856	04400242	05401772
07408502	04400877	05400976
07405638 ☆	05401840	04400853
06402055	05401130	04400428
06404050	05401768	05401279
06406915	05401359	05401897
07404882	05401359	05401772
07408822	05400594	04400426
06408221	04400410	05401049
06406323	04400827	05401652
06406355	04400880	05401798
06402891	05401102	05400963
06408675	05401130	05401009
06407581	05401230	05401683
07408829	05400594	04400426
06402640	05401359	05401048
06407079 ☆	05401102	05400669
06402855	04400242	05401772
06408322	05401363	05400768
06402434	04400242	05401019
06407882 *	05401130	05400597
06402025	05401130	04400426
07407288	05401096	05401010
06402625	05401044	04400220
07403433	04400281	05401049
06404052 ☆	05401768	05401279
06402432	04400242	05401019
06402692 ☆*	05401096	05401154
07407537	05401359	05401772
06407440 ☆	05401828	05401660
06404070 ☆	05401256	05401071
06402632	05401044	04400220
07404851	05401096	05401486
07405884	05401399	05401071
07405855	04400281	05401009
06407807 ☆	05401828	05401116
07404849	05401096	05401486
06406203	05401359	05401756
06402941	05401238	04400063
06402081	05401130	05400737
06402945	05401238	04400063
06402452	05401130	05400720
07403280	05400594	05401356
07408545	04400474	05400980
06408227	04400410	05401049
07404890	05401359	05401123
06407430 ☆	05401130	05401328
06402443	05400594	05400761
07403963	04400242	05401561
06406302 *	05400562	05400599
06402485	05401130	05401277
06407617 *	05401768	05400528
07405547	06402351	06406992
07404827	05401096	05400942
06407007	05401828	05401154
06408425	04400474	05401018
06402054	05401130	04400428
06408343 ☆	05401828	05400911
06407599 ☆	05401828	05401277
07403765 *	06402351	05401798
06402605	05401230	05401049
06404053	05401768	05401279
06402458	05401359	05401303
06402990	04400242	05401249
06402505 *	05400562	05401683
07404885	05401359	05401772
07403935	05401359	05400588
06408207	05401044	05400698
06402898	04400827	05401652
06408688 ☆	05401828	05401200
07405897	06402351	05401081
06402630	05401044	04400220
07403239 ☆	04400877	05401092
06404010 ☆	05401238	04400364
06407687 *	05401840	05401733
06402560	05401359	05401776
07408869 *	05401768	05400526
06407438	05401359	05401259
07405861	04400242	05401076
07404852	05401096	05401486
07405851 *	05401096	05401200
07403988 *	05401840	05401048
06404084	04400877	05401187
07407991	05401130	05401124
06402664	05401096	05400726
06404071 ☆	05401256	05401071
07403987 *	05401840	05401048
07403425 ☆	05401096	05401562
06407869 *	05401096	05400506
06406741	04400877	05401162
07407724	04400827	05401757
07403981 *	05401840	05401048
06402653	05401359	05401289
07403917	05401721	05401260
07403223	05401096	05400768
06402541	05401363	05401134
06407487	05401363	03040019
06406685 ☆	05401768	04400862
06408337	04400474	05401845
06402853 *	05401102	05401778
07408873	04400821	05401328
06406626 ☆	05401238	05401569
06406399 *	05400534	05400511
06407652	05401359	05400976
06404013 ☆	05401238	04400364
06407025 ☆*	05400594	05401246
07405859	04400281	05401009
06406759 *	05401721	05401246
06404015	05401238	04400364
07403616	05401230	05401660
07403207 ☆	04400877	05401757
06408432	04400474	05401018
06406271 *	05401130	05400589
07404945	05401359	05401303
06406312 *	05401102	05401760
06406638	05401130	04400063
06407003	05401828	05401154
06406251	05401130	05401345
06407463	05401363	04400644
07403434	04400281	05401049
06406768	05400509	05401119
06406219	05401102	05401655
06402631	05401044	04400220
06407651	05401359	05400976
07407904 *	05401768	05401760
06406361	04400474	05401774
06402428	04400242	05401019
06407072	05401044	05400727
07407994 *	05401130	05401798
06402984	04400242	05401249
06402501 *	05400562	05401683
06408689 ☆	05401828	05401200
07403470	04400877	05401018
06407866 *	05401096	05400506
06407806	05401828	05401116
06407589	05401230	05401683
06404060	05401768	05401279
06408465	04400880	05401048
07404946	05401359	05401303
06402413	05400534	05400788
06408406	04400877	05401370
06406310 *	05401102	05401760
06402562	05401359	05401776
06406327	04400281	05401802
06406493	05401359	05400729
06406929	05401359	05401302
06408294	04400242	05401823
07403184 *	06402351	06407639
06406245	05401721	05401887
06402506 *	05400562	05401683
06407689 *	05401102	05400588
07403219 *	05401096	05401897
06406637 ☆	05401130	04400063
06407629 ☆	05401721	04400853
06402803	04400474	05401110
06402862	04400242	05401772
06406224	05401359	05401100
06407590 ☆	05401230	05401683
07403272 ☆	05400594	05401356
06406235	04400281	05401438
07404819 *	05401130	05401756
06402095	04400821	05401197
06408624 ☆	04400424	05400720
07404919	04400880	05401197
07403698	04400880	05400577
06402696 *	05401096	05401154
06408351 ☆	05401096	05401654
07403237 ☆	04400877	05401092
06408385	05401096	05401447
06402090	05401102	05401279
06406409	05401096	04400610
06402498 *	05400562	05401683
07408878	04400821	05401328
06402801	04400474	05401110
06402435	04400242	05401019
07405550	06402351	06406992
06406490 ☆	05401359	05400729
06402932	05400957	05400980
06408354	05401096	05401654
06406308 *	05401102	05401760
06402007 *	05400594	05401185
06406378 *	05400534	05400511
06406966	05400534	04400403
06406301	04400821	05400504
06402040 *	05401130	05401047
07405830	06402351	05401081
06407888	05401768	04400846
06402812	04400474	05401694
06408263 ☆	04400424	05400978
06402819	05401363	05401134
07405894	06402351	05401081
07407536	05401359	05401772
07403672	05401768	04400846
06402436	04400242	05401019
06402441	05400594	05400761
06402621	04400281	05400978
06407870 *	05401096	05400506
07403278	05400594	05401356
06407053 *	05401044	05400577
06406748	04400877	05401162
06402997	04400281	05400978
07405545	06402351	06406992
07407226	04400424	05401242
06406336	04400281	05401802
06407685 *	05401840	05401733
06408407 ☆	04400877	05401370
06402437	05400594	05400761
07405787 *	05401130	05401110
06402926	05401230	05401370
06402934	05400957	05400980
07403909	04400821	05401154
07403428	04400281	05401049
06408256	04400424	05400978
06402815	04400474	05401694
06407471 *	05401102	05400526
06407625 ☆	05401721	04400853
06402897	04400827	05401652
07403182 *	06402351	06407639
06408353	05401096	05401654
06406934	05401359	05401302
07404980 *	05401096	05401200
06404042 ☆	05401768	05401161
06406260	05401130	05401345
06406499 ☆	05401359	05400729
06406935	05401359	05401302
06406710 ☆	05401096	04400364
07404832	05401096	05400942
06406239	04400281	05401438
07403185 *	06402351	06407639
07407207	05401363	05401276
07405803	05401768	04400831
06407016	05400594	05401162
07403674	05401768	04400846
06406680	04400424	05401835
06402487 *	05400594	05401200
06407006	05401828	05401154
06406628	05401238	05401569
06402597	04400827	05400506
06407505	04400242	05401110
07404889	05401359	05401123
06402832	04400242	05401012
06408218	04400410	05401049
07408580	04400821	05401162
07407959	05401721	05401345
06406709 ☆	05401096	04400364
06402966	05401238	04400846
06406902 *	05401102	05401757
07405784 *	05401130	05401110
07408887	05401768	05401302
06407607 ☆*	05401768	05400528
07404826	05401096	05400942
07407943	04400242	05401655
06402535	04400474	05401110
06406423	05401130	05400669
06406439 ☆	04400827	05401092
06408693 ☆	05401096	05401384
06402698	05401096	04400364
06406255	05401130	05401345
06402492 *	05400594	05401200
07407933	04400474	05401756
06402998	04400281	05400978
06404062 ☆	05401256	05401071
06406331	04400281	05401802
07403956	04400242	05401561
06402495 *	05400594	05401200
06402422	05400534	05401009
06407815 ☆	04400880	05401886
07404847	05401096	05401486
07405671	05401359	05401740
06404048	05401768	05401161
06406938	05401359	05401302
07405230 *	06402351	05400511
06408439 ☆	05401840	05401289
06406297	05401721	05401887
06406771 ☆	05400509	05401119
07408900 *	05401768	05400599
07405864	04400242	05401076
06407458 ☆	05401363	04400644
06402994	04400281	05400978
06408268	05401828	05401227
06406264 *	05401130	05400589
06407044 ☆	05400534	05400760
06407024 ☆*	05400594	05401246
06402414	05400534	05400788
06406694	05401096	05401834
07407224	04400424	05401242
07405627 ☆	05401096	05401834
07403455	05401828	05400978
07407540	05401359	05401772
07408866 *	05401768	05400526
06402873	05401102	05400942
07408839	05401363	05401163
06407809	05401828	05401116
07405885	05401399	05401071
07407749	04400827	05401897
06407845	04400880	05401776
06408463	04400880	05401048
06408356 ☆	05401096	05401654
06402563	05401359	05401776
07404948	05401359	05401303
07403228	05401096	05400768
06404046 ☆	05401768	05401161
07403969	05400534	04400364
06402014 *	05400594	05401185
07403918	05401721	05400787
06406362	04400474	05401774
06408401 ☆	04400877	05401370
06408285	05401768	04400104
06406408	05401096	04400610
06402001	05401130	05400743
06402881	04400242	05400591
06408288	05401768	04400104
06407428 ☆	05401130	05401328
06408421 ☆	05400594	04400169
07405896	06402351	05401081
07407986	05401130	05401124
06403000	04400281	05400978
07403497	04400424	05401787
06402616	05401363	05401071
06407650	05401359	05400976
06406642	05401130	04400063
06402697 *	05401096	05401154
06402848 *	05401102	05401778
07407963	05401721	05401345
06406249	05401721	05401887
06408428	04400474	05401018
06407466 ☆	05401363	04400652
06406500 ☆	05401359	05400729
07403970	05400534	04400364
06402574	04400827	05401886
07407542	05401359	05401778
06402516	04400281	05401194
07405877 *	05401721	05401187
06406743	04400877	05401162
06408321	05401363	05400768
07404914	04400880	05401197
07403225	05401096	05400768
06404029	05401721	05401081
06402010 *	05400594	05401185
07404828	05401096	05400942
06402442	05400594	05400761
07403247	05401359	04400652
06406778	05401721	05400733
06402876	04400242	05400591
07403657	05401130	05401249
06408426	04400474	05401018
07403630	04400880	05400577
07403299 ☆	04400877	05401757
07404809 *	05401130	05401756
06402679	04400827	05401081
06404096 ☆	05401102	05400669
06402589	05401359	05401122
06407441	05401828	05401660
06407682	04400821	05401740
06407833	04400880	05401132
07405631 ☆	05401840	04400853
06406221	05401102	05401655
06402407	05400534	05400788
06408300	04400242	05401823
[truncated: 1,838 more rows]
